# Supplementary material for: Electron Beam Irradiation for Efficient Antibiotic Degradation in Aqueous Solutions
Source: Antibiotics (Basel). 2025 Aug 15;14(8):833. doi: 10.3390/antibiotics14080833 (PMC12382617; doi:10.3390/antibiotics14080833)
Supplement: Supplementary file 1 [file antibiotics-14-00833-s001.zip]

Archive with 1 entries (1 files):
- antibiotics-3801647_supplementary.pdf
